# Supplementary material for: Multi-Armed Star-Shaped Block Copolymers of Poly(ethylene glycol)-Poly(furfuryl glycidol) as Long Circulating Nanocarriers
Source: Polymers (Basel). 2023 Jun 9;15(12):2626. doi: 10.3390/polym15122626 (PMC10300759; doi:10.3390/polym15122626)
Supplement: Supplementary file 1 [file polymers-15-02626-s001.zip]

Archive with 1 entries (1 files):
- polymers-2314500-supplementary.pdf
